# Supplementary material for: Measuring people’s covariational reasoning in Bayesian situations
Source: Front Psychol. 2023 Oct 16;14:1184370. doi: 10.3389/fpsyg.2023.1184370 (PMC10614641; doi:10.3389/fpsyg.2023.1184370)
Supplement: Supplementary file 4 [file Table_1.XLSX]

## Sheet: Datensatz_Kovariationartikel
student id	university	studies	semester	gender	correctness (calculation task)	correctness (covariation task)	problem context	visualization	dummy base rate	dummy false-positive rate	dummy true-positive rate	measurement operationalization
	0 = University of Kassel, 1 = University of Regensburg	0 = mathematics teacher for primary school, 1 = mathematics teacher for secondary school	1 = 1. semester, 2 = 2. semester, 3 = 3. semester, 4 = 4. semester, 5 = 5. semester, 6 = 6. semester, 7 = >6. semester,	1 = female, 2 = male; 0 = without indication	0 = wrong, 1 = correct	0 = wrong, 1 = correct	0 = breathalyzer , 1 = mammography	0 = double tree, 1 = unit square	0 = covariation task with no base rate change, 1 = covariation task with base rate change	0 = covariation task with no false-positive rate change, 1 = covariation task with false-positive rate change	0 = covariation task with no true-positive rate change, 1 = covariation task with true-positive rate change	0 = single choice, 1 = slider
1	1	0	1	1	1	1	0	0	0	1	0	0
1	1	0	1	1	0	1	1	0	0	1	0	1
1	1	0	1	1	1	0	0	0	0	0	1	0
1	1	0	1	1	0	1	1	0	0	0	1	1
1	1	0	1	1	1	1	0	0	1	0	0	0
1	1	0	1	1	0	1	1	0	1	0	0	1
2	1	0	3	1	1	1	0	0	0	1	0	0
2	1	0	3	1	1	1	1	0	0	1	0	1
2	1	0	3	1	1	1	0	0	0	0	1	0
2	1	0	3	1	1	1	1	0	0	0	1	1
2	1	0	3	1	1	1	0	0	1	0	0	0
2	1	0	3	1	1	1	1	0	1	0	0	1
3	1	0	3	1	0	0	0	0	0	1	0	0
3	1	0	3	1	0	0	1	0	0	1	0	1
3	1	0	3	1	0	0	0	0	0	0	1	0
3	1	0	3	1	0	0	1	0	0	0	1	1
3	1	0	3	1	0	1	0	0	1	0	0	0
3	1	0	3	1	0	1	1	0	1	0	0	1
4	1	0	3	2	0	1	0	0	0	1	0	0
4	1	0	3	2	0	0	1	0	0	1	0	1
4	1	0	3	2	0	1	0	0	0	0	1	0
4	1	0	3	2	0	1	1	0	0	0	1	1
4	1	0	3	2	0	0	0	0	1	0	0	0
4	1	0	3	2	0	0	1	0	1	0	0	1
5	1	0	4	1	1	0	0	0	0	1	0	0
5	1	0	4	1	1	1	1	0	0	1	0	1
5	1	0	4	1	1	0	0	0	0	0	1	0
5	1	0	4	1	1	1	1	0	0	0	1	1
5	1	0	4	1	1	0	0	0	1	0	0	0
5	1	0	4	1	1	0	1	0	1	0	0	1
6	1	0	3	2	1	0	0	0	0	1	0	0
6	1	0	3	2	1	0	1	0	0	1	0	1
6	1	0	3	2	1	1	0	0	0	0	1	0
6	1	0	3	2	1	1	1	0	0	0	1	1
6	1	0	3	2	1	0	0	0	1	0	0	0
6	1	0	3	2	1	0	1	0	1	0	0	1
7	1	1	7	1	1	1	0	0	0	1	0	0
7	1	1	7	1	1	1	1	0	0	1	0	1
7	1	1	7	1	1	1	0	0	0	0	1	0
7	1	1	7	1	1	1	1	0	0	0	1	1
7	1	1	7	1	1	0	0	0	1	0	0	0
7	1	1	7	1	1	0	1	0	1	0	0	1
8	1	0	3	2	1	1	0	0	0	1	0	0
8	1	0	3	2	1	1	1	0	0	1	0	1
8	1	0	3	2	1	1	0	0	0	0	1	0
8	1	0	3	2	1	1	1	0	0	0	1	1
8	1	0	3	2	1	1	0	0	1	0	0	0
8	1	0	3	2	1	1	1	0	1	0	0	1
9	1	0	3	1	0	1	0	0	0	1	0	0
9	1	0	3	1	0	1	1	0	0	1	0	1
9	1	0	3	1	0	0	0	0	0	0	1	0
9	1	0	3	1	0	0	1	0	0	0	1	1
9	1	0	3	1	0	1	0	0	1	0	0	0
9	1	0	3	1	0	1	1	0	1	0	0	1
10	1	0	1	1	0	1	0	0	0	1	0	0
10	1	0	1	1	0	1	1	0	0	1	0	1
10	1	0	1	1	0	1	0	0	0	0	1	0
10	1	0	1	1	0	1	1	0	0	0	1	1
10	1	0	1	1	0	1	0	0	1	0	0	0
10	1	0	1	1	0	1	1	0	1	0	0	1
11	1	0	3	2	1	1	0	0	0	1	0	0
11	1	0	3	2	1	1	1	0	0	1	0	1
11	1	0	3	2	1	1	0	0	0	0	1	0
11	1	0	3	2	1	1	1	0	0	0	1	1
11	1	0	3	2	1	1	0	0	1	0	0	0
11	1	0	3	2	1	1	1	0	1	0	0	1
12	1	0	3	1	0	0	0	0	0	1	0	0
12	1	0	3	1	0	0	1	0	0	1	0	1
12	1	0	3	1	0	1	0	0	0	0	1	0
12	1	0	3	1	0	1	1	0	0	0	1	1
12	1	0	3	1	0	1	0	0	1	0	0	0
12	1	0	3	1	0	1	1	0	1	0	0	1
13	1	0	3	1	1	0	0	0	0	1	0	0
13	1	0	3	1	1	0	1	0	0	1	0	1
13	1	0	3	1	1	1	0	0	0	0	1	0
13	1	0	3	1	1	1	1	0	0	0	1	1
13	1	0	3	1	1	1	0	0	1	0	0	0
13	1	0	3	1	1	0	1	0	1	0	0	1
14	1	0	7	2	0	1	0	0	0	1	0	0
14	1	0	7	2	0	0	1	0	0	1	0	1
14	1	0	7	2	0	0	0	0	0	0	1	0
14	1	0	7	2	0	1	1	0	0	0	1	1
14	1	0	7	2	0	1	0	0	1	0	0	0
14	1	0	7	2	0	1	1	0	1	0	0	1
15	1	0	3	1	1	0	0	0	0	1	0	0
15	1	0	3	1	1	0	1	0	0	1	0	1
15	1	0	3	1	1	0	0	0	0	0	1	0
15	1	0	3	1	1	0	1	0	0	0	1	1
15	1	0	3	1	1	1	0	0	1	0	0	0
15	1	0	3	1	1	1	1	0	1	0	0	1
16	1	0	1	1	0	0	0	0	0	1	0	0
16	1	0	1	1	1	1	1	0	0	1	0	1
16	1	0	1	1	0	1	0	0	0	0	1	0
16	1	0	1	1	1	1	1	0	0	0	1	1
16	1	0	1	1	0	1	0	0	1	0	0	0
16	1	0	1	1	1	1	1	0	1	0	0	1
17	1	1	3	1	0	1	0	0	0	1	0	0
17	1	1	3	1	1	1	1	0	0	1	0	1
17	1	1	3	1	0	1	0	0	0	0	1	0
17	1	1	3	1	1	1	1	0	0	0	1	1
17	1	1	3	1	0	0	0	0	1	0	0	0
17	1	1	3	1	1	1	1	0	1	0	0	1
18	1	1	5	1	1	1	1	0	0	1	0	0
18	1	1	5	1	1	1	0	0	0	1	0	1
18	1	1	5	1	1	1	1	0	0	0	1	0
18	1	1	5	1	1	1	0	0	0	0	1	1
18	1	1	5	1	1	1	1	0	1	0	0	0
18	1	1	5	1	1	1	0	0	1	0	0	1
19	1	1	7	1	0	0	1	0	0	1	0	0
19	1	1	7	1	0	1	0	0	0	1	0	1
19	1	1	7	1	0	1	1	0	0	0	1	0
19	1	1	7	1	0	1	0	0	0	0	1	1
19	1	1	7	1	0	1	1	0	1	0	0	0
19	1	1	7	1	0	1	0	0	1	0	0	1
20	1	0	4	1	1	0	1	0	0	1	0	0
20	1	0	4	1	1	0	0	0	0	1	0	1
20	1	0	4	1	1	1	1	0	0	0	1	0
20	1	0	4	1	1	0	0	0	0	0	1	1
20	1	0	4	1	1	0	1	0	1	0	0	0
20	1	0	4	1	1	0	0	0	1	0	0	1
21	1	0	3	1	1	0	1	0	0	1	0	0
21	1	0	3	1	1	1	0	0	0	1	0	1
21	1	0	3	1	1	1	1	0	0	0	1	0
21	1	0	3	1	1	1	0	0	0	0	1	1
21	1	0	3	1	1	0	1	0	1	0	0	0
21	1	0	3	1	1	1	0	0	1	0	0	1
22	1	0	3	1	0	0	1	0	0	1	0	0
22	1	0	3	1	0	1	0	0	0	1	0	1
22	1	0	3	1	0	1	1	0	0	0	1	0
22	1	0	3	1	0	0	0	0	0	0	1	1
22	1	0	3	1	0	0	1	0	1	0	0	0
22	1	0	3	1	0	1	0	0	1	0	0	1
23	1	0	5	1	1	1	1	0	0	1	0	0
23	1	0	5	1	0	0	0	0	0	1	0	1
23	1	0	5	1	1	1	1	0	0	0	1	0
23	1	0	5	1	0	0	0	0	0	0	1	1
23	1	0	5	1	1	1	1	0	1	0	0	0
23	1	0	5	1	0	0	0	0	1	0	0	1
24	1	0	5	2	1	1	1	0	0	1	0	0
24	1	0	5	2	0	0	0	0	0	1	0	1
24	1	0	5	2	1	1	1	0	0	0	1	0
24	1	0	5	2	0	1	0	0	0	0	1	1
24	1	0	5	2	1	1	1	0	1	0	0	0
24	1	0	5	2	0	1	0	0	1	0	0	1
25	1	0	1	1	0	1	1	0	0	1	0	0
25	1	0	1	1	0	1	0	0	0	1	0	1
25	1	0	1	1	0	1	1	0	0	0	1	0
25	1	0	1	1	0	1	0	0	0	0	1	1
25	1	0	1	1	0	1	1	0	1	0	0	0
25	1	0	1	1	0	1	0	0	1	0	0	1
26	1	0	3	1	0	0	1	0	0	1	0	0
26	1	0	3	1	0	1	0	0	0	1	0	1
26	1	0	3	1	0	1	1	0	0	0	1	0
26	1	0	3	1	0	0	0	0	0	0	1	1
26	1	0	3	1	0	1	1	0	1	0	0	0
26	1	0	3	1	0	0	0	0	1	0	0	1
27	1	0	1	1	0	0	1	0	0	1	0	0
27	1	0	1	1	0	0	0	0	0	1	0	1
27	1	0	1	1	0	1	1	0	0	0	1	0
27	1	0	1	1	0	0	0	0	0	0	1	1
27	1	0	1	1	0	1	1	0	1	0	0	0
27	1	0	1	1	0	1	0	0	1	0	0	1
28	1	0	1	1	0	0	1	0	0	1	0	0
28	1	0	1	1	0	0	0	0	0	1	0	1
28	1	0	1	1	0	0	1	0	0	0	1	0
28	1	0	1	1	0	0	0	0	0	0	1	1
28	1	0	1	1	0	0	1	0	1	0	0	0
28	1	0	1	1	0	1	0	0	1	0	0	1
29	1	0	1	2	0	0	1	0	0	1	0	0
29	1	0	1	2	0	0	0	0	0	1	0	1
29	1	0	1	2	0	1	1	0	0	0	1	0
29	1	0	1	2	0	1	0	0	0	0	1	1
29	1	0	1	2	0	0	1	0	1	0	0	0
29	1	0	1	2	0	1	0	0	1	0	0	1
30	1	0	1	2	0	1	1	0	0	1	0	0
30	1	0	1	2	0	0	0	0	0	1	0	1
30	1	0	1	2	0	0	1	0	0	0	1	0
30	1	0	1	2	0	0	0	0	0	0	1	1
30	1	0	1	2	0	0	1	0	1	0	0	0
30	1	0	1	2	0	1	0	0	1	0	0	1
31	1	0	3	1	0	0	1	0	0	1	0	0
31	1	0	3	1	0	1	0	0	0	1	0	1
31	1	0	3	1	0	1	1	0	0	0	1	0
31	1	0	3	1	0	1	0	0	0	0	1	1
31	1	0	3	1	0	0	1	0	1	0	0	0
31	1	0	3	1	0	1	0	0	1	0	0	1
32	1	0	7	2	0	0	1	0	0	1	0	0
32	1	0	7	2	0	0	0	0	0	1	0	1
32	1	0	7	2	0	0	1	0	0	0	1	0
32	1	0	7	2	0	1	0	0	0	0	1	1
32	1	0	7	2	0	0	1	0	1	0	0	0
32	1	0	7	2	0	1	0	0	1	0	0	1
33	1	0	3	1	0	0	1	0	0	1	0	0
33	1	0	3	1	1	0	0	0	0	1	0	1
33	1	0	3	1	0	0	1	0	0	0	1	0
33	1	0	3	1	1	0	0	0	0	0	1	1
33	1	0	3	1	0	0	1	0	1	0	0	0
33	1	0	3	1	1	1	0	0	1	0	0	1
34	1	0	3	1	1	1	1	0	0	1	0	0
34	1	0	3	1	1	0	0	0	0	1	0	1
34	1	0	3	1	1	1	1	0	0	0	1	0
34	1	0	3	1	1	1	0	0	0	0	1	1
34	1	0	3	1	1	0	1	0	1	0	0	0
34	1	0	3	1	1	1	0	0	1	0	0	1
35	1	0	5	2	0	0	1	0	0	1	0	0
35	1	0	5	2	1	1	0	0	0	1	0	1
35	1	0	5	2	0	1	1	0	0	0	1	0
35	1	0	5	2	1	1	0	0	0	0	1	1
35	1	0	5	2	0	1	1	0	1	0	0	0
35	1	0	5	2	1	1	0	0	1	0	0	1
36	1	0	3	2	1	1	1	0	0	1	0	0
36	1	0	3	2	1	1	0	0	0	1	0	1
36	1	0	3	2	1	1	1	0	0	0	1	0
36	1	0	3	2	1	0	0	0	0	0	1	1
36	1	0	3	2	1	0	1	0	1	0	0	0
36	1	0	3	2	1	1	0	0	1	0	0	1
37	1	1	4	1	1	1	1	0	0	1	0	0
37	1	1	4	1	1	1	0	0	0	1	0	1
37	1	1	4	1	1	1	1	0	0	0	1	0
37	1	1	4	1	1	1	0	0	0	0	1	1
37	1	1	4	1	1	1	1	0	1	0	0	0
37	1	1	4	1	1	1	0	0	1	0	0	1
38	1	0	4	1	0	0	1	0	0	1	0	0
38	1	0	4	1	0	0	0	0	0	1	0	1
38	1	0	4	1	0	1	1	0	0	0	1	0
38	1	0	4	1	0	0	0	0	0	0	1	1
38	1	0	4	1	0	1	1	0	1	0	0	0
38	1	0	4	1	0	0	0	0	1	0	0	1
39	1	0	7	1	0	0	1	0	0	1	0	0
39	1	0	7	1	0	0	0	0	0	1	0	1
39	1	0	7	1	0	1	1	0	0	0	1	0
39	1	0	7	1	0	1	0	0	0	0	1	1
39	1	0	7	1	0	0	1	0	1	0	0	0
39	1	0	7	1	0	1	0	0	1	0	0	1
40	1	1	7	2	1	1	1	0	0	1	0	0
40	1	1	7	2	1	1	0	0	0	1	0	1
40	1	1	7	2	1	1	1	0	0	0	1	0
40	1	1	7	2	1	1	0	0	0	0	1	1
40	1	1	7	2	1	1	1	0	1	0	0	0
40	1	1	7	2	1	1	0	0	1	0	0	1
41	1	0	6	2	0	0	1	0	0	1	0	0
41	1	0	6	2	0	0	0	0	0	1	0	1
41	1	0	6	2	0	0	1	0	0	0	1	0
41	1	0	6	2	0	0	0	0	0	0	1	1
41	1	0	6	2	0	0	1	0	1	0	0	0
41	1	0	6	2	0	1	0	0	1	0	0	1
42	1	0	1	1	0	1	1	0	0	1	0	0
42	1	0	1	1	0	1	0	0	0	1	0	1
42	1	0	1	1	0	1	1	0	0	0	1	0
42	1	0	1	1	0	1	0	0	0	0	1	1
42	1	0	1	1	0	0	1	0	1	0	0	0
42	1	0	1	1	0	1	0	0	1	0	0	1
43	1	0	5	1	0	0	0	0	0	1	0	0
43	1	0	5	1	1	0	1	0	0	1	0	1
43	1	0	5	1	0	1	0	0	0	0	1	0
43	1	0	5	1	1	1	1	0	0	0	1	1
43	1	0	5	1	0	0	0	0	1	0	0	0
43	1	0	5	1	1	1	1	0	1	0	0	1
44	1	1	7	1	1	1	0	0	0	1	0	0
44	1	1	7	1	1	1	1	0	0	1	0	1
44	1	1	7	1	1	0	0	0	0	0	1	0
44	1	1	7	1	1	1	1	0	0	0	1	1
44	1	1	7	1	1	1	0	0	1	0	0	0
44	1	1	7	1	1	1	1	0	1	0	0	1
45	1	0	3	1	0	0	0	0	0	1	0	0
45	1	0	3	1	1	1	1	0	0	1	0	1
45	1	0	3	1	0	0	0	0	0	0	1	0
45	1	0	3	1	1	1	1	0	0	0	1	1
45	1	0	3	1	0	0	0	0	1	0	0	0
45	1	0	3	1	1	0	1	0	1	0	0	1
46	1	1	5	2	1	1	0	0	0	1	0	0
46	1	1	5	2	1	1	1	0	0	1	0	1
46	1	1	5	2	1	1	0	0	0	0	1	0
46	1	1	5	2	1	1	1	0	0	0	1	1
46	1	1	5	2	1	1	0	0	1	0	0	0
46	1	1	5	2	1	1	1	0	1	0	0	1
47	1	0	7	1	1	0	0	0	0	1	0	0
47	1	0	7	1	1	1	1	0	0	1	0	1
47	1	0	7	1	1	1	0	0	0	0	1	0
47	1	0	7	1	1	1	1	0	0	0	1	1
47	1	0	7	1	1	1	0	0	1	0	0	0
47	1	0	7	1	1	0	1	0	1	0	0	1
48	1	1	3	1	0	1	0	0	0	1	0	0
48	1	1	3	1	0	0	1	0	0	1	0	1
48	1	1	3	1	0	0	0	0	0	0	1	0
48	1	1	3	1	0	1	1	0	0	0	1	1
48	1	1	3	1	0	1	0	0	1	0	0	0
48	1	1	3	1	0	0	1	0	1	0	0	1
49	1	0	1	1	1	1	0	0	0	1	0	0
49	1	0	1	1	1	1	1	0	0	1	0	1
49	1	0	1	1	1	1	0	0	0	0	1	0
49	1	0	1	1	1	1	1	0	0	0	1	1
49	1	0	1	1	1	0	0	0	1	0	0	0
49	1	0	1	1	1	1	1	0	1	0	0	1
50	1	0	1	1	0	0	0	0	0	1	0	0
50	1	0	1	1	0	0	1	0	0	1	0	1
50	1	0	1	1	0	1	0	0	0	0	1	0
50	1	0	1	1	0	0	1	0	0	0	1	1
50	1	0	1	1	0	1	0	0	1	0	0	0
50	1	0	1	1	0	1	1	0	1	0	0	1
51	1	0	1	2	0	0	0	0	0	1	0	0
51	1	0	1	2	0	0	1	0	0	1	0	1
51	1	0	1	2	0	0	0	0	0	0	1	0
51	1	0	1	2	0	1	1	0	0	0	1	1
51	1	0	1	2	0	1	0	0	1	0	0	0
51	1	0	1	2	0	1	1	0	1	0	0	1
52	1	0	1	1	1	1	0	0	0	1	0	0
52	1	0	1	1	1	1	1	0	0	1	0	1
52	1	0	1	1	1	1	0	0	0	0	1	0
52	1	0	1	1	1	1	1	0	0	0	1	1
52	1	0	1	1	1	1	0	0	1	0	0	0
52	1	0	1	1	1	0	1	0	1	0	0	1
53	1	0	2	1	1	0	0	0	0	1	0	0
53	1	0	2	1	0	1	1	0	0	1	0	1
53	1	0	2	1	1	1	0	0	0	0	1	0
53	1	0	2	1	0	0	1	0	0	0	1	1
53	1	0	2	1	1	1	0	0	1	0	0	0
53	1	0	2	1	0	1	1	0	1	0	0	1
54	1	0	5	1	1	0	0	0	0	1	0	0
54	1	0	5	1	1	1	1	0	0	1	0	1
54	1	0	5	1	1	1	0	0	0	0	1	0
54	1	0	5	1	1	1	1	0	0	0	1	1
54	1	0	5	1	1	0	0	0	1	0	0	0
54	1	0	5	1	1	1	1	0	1	0	0	1
55	1	0	1	1	0	1	0	0	0	1	0	0
55	1	0	1	1	0	0	1	0	0	1	0	1
55	1	0	1	1	0	0	0	0	0	0	1	0
55	1	0	1	1	0	0	1	0	0	0	1	1
55	1	0	1	1	0	0	0	0	1	0	0	0
55	1	0	1	1	0	1	1	0	1	0	0	1
56	1	0	7	1	0	1	0	0	0	1	0	0
56	1	0	7	1	0	0	1	0	0	1	0	1
56	1	0	7	1	0	1	0	0	0	0	1	0
56	1	0	7	1	0	0	1	0	0	0	1	1
56	1	0	7	1	0	1	0	0	1	0	0	0
56	1	0	7	1	0	1	1	0	1	0	0	1
57	1	1	7	1	1	0	0	0	0	1	0	0
57	1	1	7	1	1	0	1	0	0	1	0	1
57	1	1	7	1	1	1	0	0	0	0	1	0
57	1	1	7	1	1	1	1	0	0	0	1	1
57	1	1	7	1	1	1	0	0	1	0	0	0
57	1	1	7	1	1	1	1	0	1	0	0	1
58	1	0	5	2	0	1	0	1	0	1	0	0
58	1	0	5	2	1	1	1	1	0	1	0	1
58	1	0	5	2	0	1	0	1	0	0	1	0
58	1	0	5	2	1	1	1	1	0	0	1	1
58	1	0	5	2	0	1	0	1	1	0	0	0
58	1	0	5	2	1	1	1	1	1	0	0	1
59	1	1	7	2	1	1	0	1	0	1	0	0
59	1	1	7	2	1	1	1	1	0	1	0	1
59	1	1	7	2	1	1	0	1	0	0	1	0
59	1	1	7	2	1	1	1	1	0	0	1	1
59	1	1	7	2	1	1	0	1	1	0	0	0
59	1	1	7	2	1	1	1	1	1	0	0	1
60	1	0	3	1	0	0	0	1	0	1	0	0
60	1	0	3	1	0	0	1	1	0	1	0	1
60	1	0	3	1	0	1	0	1	0	0	1	0
60	1	0	3	1	0	1	1	1	0	0	1	1
60	1	0	3	1	0	1	0	1	1	0	0	0
60	1	0	3	1	0	1	1	1	1	0	0	1
61	1	1	3	2	1	1	0	1	0	1	0	0
61	1	1	3	2	1	1	1	1	0	1	0	1
61	1	1	3	2	1	1	0	1	0	0	1	0
61	1	1	3	2	1	1	1	1	0	0	1	1
61	1	1	3	2	1	1	0	1	1	0	0	0
61	1	1	3	2	1	1	1	1	1	0	0	1
62	1	0	3	2	1	1	0	1	0	1	0	0
62	1	0	3	2	1	1	1	1	0	1	0	1
62	1	0	3	2	1	1	0	1	0	0	1	0
62	1	0	3	2	1	1	1	1	0	0	1	1
62	1	0	3	2	1	0	0	1	1	0	0	0
62	1	0	3	2	1	1	1	1	1	0	0	1
63	1	0	3	2	1	1	0	1	0	1	0	0
63	1	0	3	2	1	0	1	1	0	1	0	1
63	1	0	3	2	1	1	0	1	0	0	1	0
63	1	0	3	2	1	1	1	1	0	0	1	1
63	1	0	3	2	1	1	0	1	1	0	0	0
63	1	0	3	2	1	1	1	1	1	0	0	1
64	1	0	1	1	0	0	0	1	0	1	0	0
64	1	0	1	1	0	1	1	1	0	1	0	1
64	1	0	1	1	0	1	0	1	0	0	1	0
64	1	0	1	1	0	1	1	1	0	0	1	1
64	1	0	1	1	0	1	0	1	1	0	0	0
64	1	0	1	1	0	0	1	1	1	0	0	1
65	1	0	5	1	0	0	0	1	0	1	0	0
65	1	0	5	1	0	1	1	1	0	1	0	1
65	1	0	5	1	0	1	0	1	0	0	1	0
65	1	0	5	1	0	1	1	1	0	0	1	1
65	1	0	5	1	0	1	0	1	1	0	0	0
65	1	0	5	1	0	1	1	1	1	0	0	1
66	1	0	3	1	0	0	0	1	0	1	0	0
66	1	0	3	1	0	0	1	1	0	1	0	1
66	1	0	3	1	0	1	0	1	0	0	1	0
66	1	0	3	1	0	1	1	1	0	0	1	1
66	1	0	3	1	0	0	0	1	1	0	0	0
66	1	0	3	1	0	1	1	1	1	0	0	1
67	1	0	1	1	1	1	0	1	0	1	0	0
67	1	0	1	1	1	1	1	1	0	1	0	1
67	1	0	1	1	1	1	0	1	0	0	1	0
67	1	0	1	1	1	1	1	1	0	0	1	1
67	1	0	1	1	1	0	0	1	1	0	0	0
67	1	0	1	1	1	1	1	1	1	0	0	1
68	1	0	1	1	1	1	0	1	0	1	0	0
68	1	0	1	1	0	1	1	1	0	1	0	1
68	1	0	1	1	1	1	0	1	0	0	1	0
68	1	0	1	1	0	1	1	1	0	0	1	1
68	1	0	1	1	1	1	0	1	1	0	0	0
68	1	0	1	1	0	1	1	1	1	0	0	1
69	1	0	1	1	0	1	0	1	0	1	0	0
69	1	0	1	1	0	0	1	1	0	1	0	1
69	1	0	1	1	0	0	0	1	0	0	1	0
69	1	0	1	1	0	0	1	1	0	0	1	1
69	1	0	1	1	0	1	0	1	1	0	0	0
69	1	0	1	1	0	1	1	1	1	0	0	1
70	1	0	1	1	0	0	0	1	0	1	0	0
70	1	0	1	1	0	0	1	1	0	1	0	1
70	1	0	1	1	0	1	0	1	0	0	1	0
70	1	0	1	1	0	1	1	1	0	0	1	1
70	1	0	1	1	0	1	0	1	1	0	0	0
70	1	0	1	1	0	1	1	1	1	0	0	1
71	1	0	1	2	1	1	0	1	0	1	0	0
71	1	0	1	2	1	1	1	1	0	1	0	1
71	1	0	1	2	1	1	0	1	0	0	1	0
71	1	0	1	2	1	0	1	1	0	0	1	1
71	1	0	1	2	1	1	0	1	1	0	0	0
71	1	0	1	2	1	0	1	1	1	0	0	1
72	1	0	6	1	1	1	0	1	0	1	0	0
72	1	0	6	1	1	1	1	1	0	1	0	1
72	1	0	6	1	1	1	0	1	0	0	1	0
72	1	0	6	1	1	1	1	1	0	0	1	1
72	1	0	6	1	1	0	0	1	1	0	0	0
72	1	0	6	1	1	1	1	1	1	0	0	1
73	1	0	7	2	1	1	0	1	0	1	0	0
73	1	0	7	2	1	1	1	1	0	1	0	1
73	1	0	7	2	1	1	0	1	0	0	1	0
73	1	0	7	2	1	1	1	1	0	0	1	1
73	1	0	7	2	1	1	0	1	1	0	0	0
73	1	0	7	2	1	1	1	1	1	0	0	1
74	1	0	5	1	1	1	0	1	0	1	0	0
74	1	0	5	1	0	1	1	1	0	1	0	1
74	1	0	5	1	1	1	0	1	0	0	1	0
74	1	0	5	1	0	1	1	1	0	0	1	1
74	1	0	5	1	1	0	0	1	1	0	0	0
74	1	0	5	1	0	1	1	1	1	0	0	1
75	1	1	3	2	0	0	1	1	0	1	0	0
75	1	1	3	2	0	1	0	1	0	1	0	1
75	1	1	3	2	0	0	1	1	0	0	1	0
75	1	1	3	2	0	0	0	1	0	0	1	1
75	1	1	3	2	0	0	1	1	1	0	0	0
75	1	1	3	2	0	1	0	1	1	0	0	1
76	1	1	7	2	1	1	1	1	0	1	0	0
76	1	1	7	2	1	1	0	1	0	1	0	1
76	1	1	7	2	1	1	1	1	0	0	1	0
76	1	1	7	2	1	0	0	1	0	0	1	1
76	1	1	7	2	1	0	1	1	1	0	0	0
76	1	1	7	2	1	1	0	1	1	0	0	1
77	1	0	7	2	0	1	1	1	0	1	0	0
77	1	0	7	2	0	1	0	1	0	1	0	1
77	1	0	7	2	0	1	1	1	0	0	1	0
77	1	0	7	2	0	1	0	1	0	0	1	1
77	1	0	7	2	0	1	1	1	1	0	0	0
77	1	0	7	2	0	1	0	1	1	0	0	1
78	1	0	3	2	1	1	1	1	0	1	0	0
78	1	0	3	2	1	1	0	1	0	1	0	1
78	1	0	3	2	1	1	1	1	0	0	1	0
78	1	0	3	2	1	0	0	1	0	0	1	1
78	1	0	3	2	1	1	1	1	1	0	0	0
78	1	0	3	2	1	1	0	1	1	0	0	1
79	1	0	7	1	1	0	1	1	0	1	0	0
79	1	0	7	1	0	1	0	1	0	1	0	1
79	1	0	7	1	1	1	1	1	0	0	1	0
79	1	0	7	1	0	0	0	1	0	0	1	1
79	1	0	7	1	1	1	1	1	1	0	0	0
79	1	0	7	1	0	0	0	1	1	0	0	1
80	1	0	1	1	1	1	1	1	0	1	0	0
80	1	0	1	1	1	0	0	1	0	1	0	1
80	1	0	1	1	1	1	1	1	0	0	1	0
80	1	0	1	1	1	1	0	1	0	0	1	1
80	1	0	1	1	1	0	1	1	1	0	0	0
80	1	0	1	1	1	1	0	1	1	0	0	1
81	1	0	1	1	0	0	1	1	0	1	0	0
81	1	0	1	1	1	1	0	1	0	1	0	1
81	1	0	1	1	0	1	1	1	0	0	1	0
81	1	0	1	1	1	0	0	1	0	0	1	1
81	1	0	1	1	0	1	1	1	1	0	0	0
81	1	0	1	1	1	1	0	1	1	0	0	1
82	1	0	3	1	1	1	1	1	0	1	0	0
82	1	0	3	1	0	0	0	1	0	1	0	1
82	1	0	3	1	1	1	1	1	0	0	1	0
82	1	0	3	1	0	1	0	1	0	0	1	1
82	1	0	3	1	1	0	1	1	1	0	0	0
82	1	0	3	1	0	1	0	1	1	0	0	1
83	1	0	5	1	0	1	1	1	0	1	0	0
83	1	0	5	1	0	1	0	1	0	1	0	1
83	1	0	5	1	0	1	1	1	0	0	1	0
83	1	0	5	1	0	0	0	1	0	0	1	1
83	1	0	5	1	0	0	1	1	1	0	0	0
83	1	0	5	1	0	1	0	1	1	0	0	1
84	1	0	1	1	0	0	1	1	0	1	0	0
84	1	0	1	1	0	1	0	1	0	1	0	1
84	1	0	1	1	0	0	1	1	0	0	1	0
84	1	0	1	1	0	0	0	1	0	0	1	1
84	1	0	1	1	0	0	1	1	1	0	0	0
84	1	0	1	1	0	0	0	1	1	0	0	1
85	1	0	1	2	0	0	1	1	0	1	0	0
85	1	0	1	2	0	1	0	1	0	1	0	1
85	1	0	1	2	0	1	1	1	0	0	1	0
85	1	0	1	2	0	1	0	1	0	0	1	1
85	1	0	1	2	0	1	1	1	1	0	0	0
85	1	0	1	2	0	1	0	1	1	0	0	1
86	1	0	1	1	1	1	1	1	0	1	0	0
86	1	0	1	1	1	0	0	1	0	1	0	1
86	1	0	1	1	1	1	1	1	0	0	1	0
86	1	0	1	1	1	1	0	1	0	0	1	1
86	1	0	1	1	1	1	1	1	1	0	0	0
86	1	0	1	1	1	1	0	1	1	0	0	1
87	1	1	3	1	0	1	1	1	0	1	0	0
87	1	1	3	1	1	0	0	1	0	1	0	1
87	1	1	3	1	0	1	1	1	0	0	1	0
87	1	1	3	1	1	0	0	1	0	0	1	1
87	1	1	3	1	0	1	1	1	1	0	0	0
87	1	1	3	1	1	1	0	1	1	0	0	1
88	1	0	2	1	0	1	1	1	0	1	0	0
88	1	0	2	1	1	1	0	1	0	1	0	1
88	1	0	2	1	0	1	1	1	0	0	1	0
88	1	0	2	1	1	0	0	1	0	0	1	1
88	1	0	2	1	0	1	1	1	1	0	0	0
88	1	0	2	1	1	0	0	1	1	0	0	1
89	1	0	1	1	0	0	1	1	0	1	0	0
89	1	0	1	1	0	1	0	1	0	1	0	1
89	1	0	1	1	0	1	1	1	0	0	1	0
89	1	0	1	1	0	0	0	1	0	0	1	1
89	1	0	1	1	0	1	1	1	1	0	0	0
89	1	0	1	1	0	1	0	1	1	0	0	1
90	1	0	5	1	0	0	1	1	0	1	0	0
90	1	0	5	1	1	0	0	1	0	1	0	1
90	1	0	5	1	0	1	1	1	0	0	1	0
90	1	0	5	1	1	1	0	1	0	0	1	1
90	1	0	5	1	0	1	1	1	1	0	0	0
90	1	0	5	1	1	0	0	1	1	0	0	1
91	1	0	5	2	1	1	1	1	0	1	0	0
91	1	0	5	2	0	1	0	1	0	1	0	1
91	1	0	5	2	1	1	1	1	0	0	1	0
91	1	0	5	2	0	1	0	1	0	0	1	1
91	1	0	5	2	1	0	1	1	1	0	0	0
91	1	0	5	2	0	0	0	1	1	0	0	1
92	1	0	1	1	1	1	1	1	0	1	0	0
92	1	0	1	1	1	0	0	1	0	1	0	1
92	1	0	1	1	1	0	1	1	0	0	1	0
92	1	0	1	1	1	0	0	1	0	0	1	1
92	1	0	1	1	1	0	1	1	1	0	0	0
92	1	0	1	1	1	1	0	1	1	0	0	1
93	1	0	1	1	1	1	1	1	0	1	0	0
93	1	0	1	1	1	1	0	1	0	1	0	1
93	1	0	1	1	1	1	1	1	0	0	1	0
93	1	0	1	1	1	0	0	1	0	0	1	1
93	1	0	1	1	1	1	1	1	1	0	0	0
93	1	0	1	1	1	1	0	1	1	0	0	1
94	1	0	1	1	0	0	1	1	0	1	0	0
94	1	0	1	1	1	0	0	1	0	1	0	1
94	1	0	1	1	0	0	1	1	0	0	1	0
94	1	0	1	1	1	0	0	1	0	0	1	1
94	1	0	1	1	0	1	1	1	1	0	0	0
94	1	0	1	1	1	0	0	1	1	0	0	1
95	1	0	3	1	1	0	1	1	0	1	0	0
95	1	0	3	1	1	1	0	1	0	1	0	1
95	1	0	3	1	1	1	1	1	0	0	1	0
95	1	0	3	1	1	1	0	1	0	0	1	1
95	1	0	3	1	1	1	1	1	1	0	0	0
95	1	0	3	1	1	1	0	1	1	0	0	1
96	1	0	3	1	0	0	1	1	0	1	0	0
96	1	0	3	1	0	0	0	1	0	1	0	1
96	1	0	3	1	0	1	1	1	0	0	1	0
96	1	0	3	1	0	0	0	1	0	0	1	1
96	1	0	3	1	0	1	1	1	1	0	0	0
96	1	0	3	1	0	1	0	1	1	0	0	1
97	1	0	1	1	0	1	1	1	0	1	0	0
97	1	0	1	1	0	0	0	1	0	1	0	1
97	1	0	1	1	0	1	1	1	0	0	1	0
97	1	0	1	1	0	0	0	1	0	0	1	1
97	1	0	1	1	0	1	1	1	1	0	0	0
97	1	0	1	1	0	1	0	1	1	0	0	1
98	1	0	1	2	1	0	1	1	0	1	0	0
98	1	0	1	2	1	1	0	1	0	1	0	1
98	1	0	1	2	1	0	1	1	0	0	1	0
98	1	0	1	2	1	1	0	1	0	0	1	1
98	1	0	1	2	1	1	1	1	1	0	0	0
98	1	0	1	2	1	0	0	1	1	0	0	1
99	1	0	7	2	1	1	1	1	0	1	0	0
99	1	0	7	2	1	0	0	1	0	1	0	1
99	1	0	7	2	1	1	1	1	0	0	1	0
99	1	0	7	2	1	1	0	1	0	0	1	1
99	1	0	7	2	1	1	1	1	1	0	0	0
99	1	0	7	2	1	1	0	1	1	0	0	1
100	1	0	7	2	1	1	1	1	0	1	0	0
100	1	0	7	2	0	0	0	1	0	1	0	1
100	1	0	7	2	1	0	1	1	0	0	1	0
100	1	0	7	2	0	1	0	1	0	0	1	1
100	1	0	7	2	1	0	1	1	1	0	0	0
100	1	0	7	2	0	1	0	1	1	0	0	1
101	1	1	7	1	1	0	1	1	0	1	0	0
101	1	1	7	1	1	1	0	1	0	1	0	1
101	1	1	7	1	1	1	1	1	0	0	1	0
101	1	1	7	1	1	1	0	1	0	0	1	1
101	1	1	7	1	1	0	1	1	1	0	0	0
101	1	1	7	1	1	1	0	1	1	0	0	1
102	1	1	3	1	1	1	1	1	0	1	0	0
102	1	1	3	1	1	1	0	1	0	1	0	1
102	1	1	3	1	1	1	1	1	0	0	1	0
102	1	1	3	1	1	1	0	1	0	0	1	1
102	1	1	3	1	1	0	1	1	1	0	0	0
102	1	1	3	1	1	1	0	1	1	0	0	1
103	1	0	3	1	0	0	0	1	0	1	0	0
103	1	0	3	1	0	0	1	1	0	1	0	1
103	1	0	3	1	0	1	0	1	0	0	1	0
103	1	0	3	1	0	1	1	1	0	0	1	1
103	1	0	3	1	0	1	0	1	1	0	0	0
103	1	0	3	1	0	0	1	1	1	0	0	1
104	1	0	7	2	0	1	0	1	0	1	0	0
104	1	0	7	2	0	0	1	1	0	1	0	1
104	1	0	7	2	0	1	0	1	0	0	1	0
104	1	0	7	2	0	1	1	1	0	0	1	1
104	1	0	7	2	0	1	0	1	1	0	0	0
104	1	0	7	2	0	0	1	1	1	0	0	1
105	1	0	3	1	1	1	0	1	0	1	0	0
105	1	0	3	1	1	0	1	1	0	1	0	1
105	1	0	3	1	1	0	0	1	0	0	1	0
105	1	0	3	1	1	0	1	1	0	0	1	1
105	1	0	3	1	1	0	0	1	1	0	0	0
105	1	0	3	1	1	0	1	1	1	0	0	1
106	1	0	3	1	1	0	0	1	0	1	0	0
106	1	0	3	1	0	1	1	1	0	1	0	1
106	1	0	3	1	1	0	0	1	0	0	1	0
106	1	0	3	1	0	1	1	1	0	0	1	1
106	1	0	3	1	1	1	0	1	1	0	0	0
106	1	0	3	1	0	1	1	1	1	0	0	1
107	1	0	1	2	1	1	0	1	0	1	0	0
107	1	0	1	2	1	1	1	1	0	1	0	1
107	1	0	1	2	1	0	0	1	0	0	1	0
107	1	0	1	2	1	0	1	1	0	0	1	1
107	1	0	1	2	1	1	0	1	1	0	0	0
107	1	0	1	2	1	1	1	1	1	0	0	1
108	1	0	3	1	0	0	0	1	0	1	0	0
108	1	0	3	1	0	0	1	1	0	1	0	1
108	1	0	3	1	0	0	0	1	0	0	1	0
108	1	0	3	1	0	0	1	1	0	0	1	1
108	1	0	3	1	0	0	0	1	1	0	0	0
108	1	0	3	1	0	1	1	1	1	0	0	1
109	1	0	7	1	1	1	0	1	0	1	0	0
109	1	0	7	1	0	0	1	1	0	1	0	1
109	1	0	7	1	1	0	0	1	0	0	1	0
109	1	0	7	1	0	0	1	1	0	0	1	1
109	1	0	7	1	1	0	0	1	1	0	0	0
109	1	0	7	1	0	1	1	1	1	0	0	1
110	1	0	1	1	0	1	0	1	0	1	0	0
110	1	0	1	1	0	1	1	1	0	1	0	1
110	1	0	1	1	0	0	0	1	0	0	1	0
110	1	0	1	1	0	1	1	1	0	0	1	1
110	1	0	1	1	0	0	0	1	1	0	0	0
110	1	0	1	1	0	1	1	1	1	0	0	1
111	1	0	1	1	1	1	0	1	0	1	0	0
111	1	0	1	1	1	0	1	1	0	1	0	1
111	1	0	1	1	1	0	0	1	0	0	1	0
111	1	0	1	1	1	1	1	1	0	0	1	1
111	1	0	1	1	1	1	0	1	1	0	0	0
111	1	0	1	1	1	1	1	1	1	0	0	1
112	1	0	1	2	1	1	0	1	0	1	0	0
112	1	0	1	2	1	1	1	1	0	1	0	1
112	1	0	1	2	1	1	0	1	0	0	1	0
112	1	0	1	2	1	1	1	1	0	0	1	1
112	1	0	1	2	1	0	0	1	1	0	0	0
112	1	0	1	2	1	1	1	1	1	0	0	1
113	1	1	7	1	0	1	0	1	0	1	0	0
113	1	1	7	1	0	1	1	1	0	1	0	1
113	1	1	7	1	0	1	0	1	0	0	1	0
113	1	1	7	1	0	1	1	1	0	0	1	1
113	1	1	7	1	0	1	0	1	1	0	0	0
113	1	1	7	1	0	1	1	1	1	0	0	1
114	1	0	2	1	0	0	0	1	0	1	0	0
114	1	0	2	1	0	1	1	1	0	1	0	1
114	1	0	2	1	0	1	0	1	0	0	1	0
114	1	0	2	1	0	1	1	1	0	0	1	1
114	1	0	2	1	0	1	0	1	1	0	0	0
114	1	0	2	1	0	1	1	1	1	0	0	1
130	0	0	1	1	0	1	0	0	0	1	0	0
130	0	0	1	1	0	0	1	0	0	1	0	1
130	0	0	1	1	0	1	0	0	0	0	1	0
130	0	0	1	1	0	1	1	0	0	0	1	1
130	0	0	1	1	0	1	0	0	1	0	0	0
130	0	0	1	1	0	1	1	0	1	0	0	1
131	0	0	1	1	1	1	0	0	0	1	0	0
131	0	0	1	1	1	1	1	0	0	1	0	1
131	0	0	1	1	1	0	0	0	0	0	1	0
131	0	0	1	1	1	1	1	0	0	0	1	1
131	0	0	1	1	1	1	0	0	1	0	0	0
131	0	0	1	1	1	1	1	0	1	0	0	1
132	0	0	1	2	1	1	0	0	0	1	0	0
132	0	0	1	2	1	1	1	0	0	1	0	1
132	0	0	1	2	1	1	0	0	0	0	1	0
132	0	0	1	2	1	1	1	0	0	0	1	1
132	0	0	1	2	1	1	0	0	1	0	0	0
132	0	0	1	2	1	0	1	0	1	0	0	1
133	0	0	1	1	1	1	0	0	0	1	0	0
133	0	0	1	1	1	1	1	0	0	1	0	1
133	0	0	1	1	1	1	0	0	0	0	1	0
133	0	0	1	1	1	1	1	0	0	0	1	1
133	0	0	1	1	1	0	0	0	1	0	0	0
133	0	0	1	1	1	0	1	0	1	0	0	1
134	0	0	1	1	0	0	0	0	0	1	0	0
134	0	0	1	1	0	1	1	0	0	1	0	1
134	0	0	1	1	0	1	0	0	0	0	1	0
134	0	0	1	1	0	1	1	0	0	0	1	1
134	0	0	1	1	0	0	0	0	1	0	0	0
134	0	0	1	1	0	1	1	0	1	0	0	1
135	0	0	1	1	1	0	0	0	0	1	0	0
135	0	0	1	1	0	0	1	0	0	1	0	1
135	0	0	1	1	1	1	0	0	0	0	1	0
135	0	0	1	1	0	1	1	0	0	0	1	1
135	0	0	1	1	1	0	0	0	1	0	0	0
135	0	0	1	1	0	1	1	0	1	0	0	1
138	0	0	1	1	0	0	0	0	0	1	0	0
138	0	0	1	1	0	0	1	0	0	1	0	1
138	0	0	1	1	0	1	0	0	0	0	1	0
138	0	0	1	1	0	0	1	0	0	0	1	1
138	0	0	1	1	0	0	0	0	1	0	0	0
138	0	0	1	1	0	0	1	0	1	0	0	1
139	0	0	1	1	1	1	0	0	0	1	0	0
139	0	0	1	1	1	1	1	0	0	1	0	1
139	0	0	1	1	1	1	0	0	0	0	1	0
139	0	0	1	1	1	0	1	0	0	0	1	1
139	0	0	1	1	1	1	0	0	1	0	0	0
139	0	0	1	1	1	1	1	0	1	0	0	1
140	0	0	1	1	1	1	0	0	0	1	0	0
140	0	0	1	1	1	1	1	0	0	1	0	1
140	0	0	1	1	1	1	0	0	0	0	1	0
140	0	0	1	1	1	1	1	0	0	0	1	1
140	0	0	1	1	1	0	0	0	1	0	0	0
140	0	0	1	1	1	1	1	0	1	0	0	1
143	0	0	1	1	0	1	0	0	0	1	0	0
143	0	0	1	1	1	1	1	0	0	1	0	1
143	0	0	1	1	0	1	0	0	0	0	1	0
143	0	0	1	1	1	1	1	0	0	0	1	1
143	0	0	1	1	0	1	0	0	1	0	0	0
143	0	0	1	1	1	1	1	0	1	0	0	1
159	0	0	1	1	0	1	1	0	0	1	0	0
159	0	0	1	1	0	1	0	0	0	1	0	1
159	0	0	1	1	0	1	1	0	0	0	1	0
159	0	0	1	1	0	1	0	0	0	0	1	1
159	0	0	1	1	0	0	1	0	1	0	0	0
159	0	0	1	1	0	0	0	0	1	0	0	1
160	0	0	1	1	1	1	1	0	0	1	0	0
160	0	0	1	1	1	1	0	0	0	1	0	1
160	0	0	1	1	1	1	1	0	0	0	1	0
160	0	0	1	1	1	1	0	0	0	0	1	1
160	0	0	1	1	1	0	1	0	1	0	0	0
160	0	0	1	1	1	1	0	0	1	0	0	1
161	0	0	1	1	0	1	1	0	0	1	0	0
161	0	0	1	1	0	1	0	0	0	1	0	1
161	0	0	1	1	0	0	1	0	0	0	1	0
161	0	0	1	1	0	1	0	0	0	0	1	1
161	0	0	1	1	0	0	1	0	1	0	0	0
161	0	0	1	1	0	0	0	0	1	0	0	1
162	0	0	1	1	1	1	1	0	0	1	0	0
162	0	0	1	1	1	1	0	0	0	1	0	1
162	0	0	1	1	1	1	1	0	0	0	1	0
162	0	0	1	1	1	1	0	0	0	0	1	1
162	0	0	1	1	1	1	1	0	1	0	0	0
162	0	0	1	1	1	0	0	0	1	0	0	1
163	0	0	1	1	0	0	1	0	0	1	0	0
163	0	0	1	1	0	0	0	0	0	1	0	1
163	0	0	1	1	0	0	1	0	0	0	1	0
163	0	0	1	1	0	1	0	0	0	0	1	1
163	0	0	1	1	0	0	1	0	1	0	0	0
163	0	0	1	1	0	1	0	0	1	0	0	1
164	0	0	1	1	0	0	1	0	0	1	0	0
164	0	0	1	1	0	0	0	0	0	1	0	1
164	0	0	1	1	0	1	1	0	0	0	1	0
164	0	0	1	1	0	0	0	0	0	0	1	1
164	0	0	1	1	0	1	1	0	1	0	0	0
164	0	0	1	1	0	0	0	0	1	0	0	1
165	0	0	1	1	1	0	1	0	0	1	0	0
165	0	0	1	1	0	1	0	0	0	1	0	1
165	0	0	1	1	1	1	1	0	0	0	1	0
165	0	0	1	1	0	0	0	0	0	0	1	1
165	0	0	1	1	1	0	1	0	1	0	0	0
165	0	0	1	1	0	0	0	0	1	0	0	1
166	0	0	1	1	0	0	1	0	0	1	0	0
166	0	0	1	1	0	1	0	0	0	1	0	1
166	0	0	1	1	0	1	1	0	0	0	1	0
166	0	0	1	1	0	0	0	0	0	0	1	1
166	0	0	1	1	0	0	1	0	1	0	0	0
166	0	0	1	1	0	1	0	0	1	0	0	1
167	0	0	1	1	0	0	1	0	0	1	0	0
167	0	0	1	1	0	1	0	0	0	1	0	1
167	0	0	1	1	0	1	1	0	0	0	1	0
167	0	0	1	1	0	1	0	0	0	0	1	1
167	0	0	1	1	0	1	1	0	1	0	0	0
167	0	0	1	1	0	1	0	0	1	0	0	1
168	0	0	1	2	0	0	1	0	0	1	0	0
168	0	0	1	2	0	0	0	0	0	1	0	1
168	0	0	1	2	0	0	1	0	0	0	1	0
168	0	0	1	2	0	0	0	0	0	0	1	1
168	0	0	1	2	0	1	1	0	1	0	0	0
168	0	0	1	2	0	1	0	0	1	0	0	1
169	0	0	1	1	0	1	1	0	0	1	0	0
169	0	0	1	1	0	0	0	0	0	1	0	1
169	0	0	1	1	0	1	1	0	0	0	1	0
169	0	0	1	1	0	1	0	0	0	0	1	1
169	0	0	1	1	0	1	1	0	1	0	0	0
169	0	0	1	1	0	1	0	0	1	0	0	1
170	0	0	1	1	0	1	1	0	0	1	0	0
170	0	0	1	1	1	1	0	0	0	1	0	1
170	0	0	1	1	0	1	1	0	0	0	1	0
170	0	0	1	1	1	1	0	0	0	0	1	1
170	0	0	1	1	0	0	1	0	1	0	0	0
170	0	0	1	1	1	0	0	0	1	0	0	1
171	0	0	1	1	1	0	1	0	0	1	0	0
171	0	0	1	1	0	1	0	0	0	1	0	1
171	0	0	1	1	1	1	1	0	0	0	1	0
171	0	0	1	1	0	1	0	0	0	0	1	1
171	0	0	1	1	1	0	1	0	1	0	0	0
171	0	0	1	1	0	1	0	0	1	0	0	1
172	0	0	1	1	1	1	1	0	0	1	0	0
172	0	0	1	1	1	1	0	0	0	1	0	1
172	0	0	1	1	1	1	1	0	0	0	1	0
172	0	0	1	1	1	1	0	0	0	0	1	1
172	0	0	1	1	1	1	1	0	1	0	0	0
172	0	0	1	1	1	1	0	0	1	0	0	1
173	0	0	1	0	0	0	1	0	0	1	0	0
173	0	0	1	0	0	1	0	0	0	1	0	1
173	0	0	1	0	0	1	1	0	0	0	1	0
173	0	0	1	0	0	0	0	0	0	0	1	1
173	0	0	1	0	0	0	1	0	1	0	0	0
173	0	0	1	0	0	1	0	0	1	0	0	1
174	0	0	1	1	1	1	1	0	0	1	0	0
174	0	0	1	1	0	0	0	0	0	1	0	1
174	0	0	1	1	1	1	1	0	0	0	1	0
174	0	0	1	1	0	0	0	0	0	0	1	1
174	0	0	1	1	1	1	1	0	1	0	0	0
174	0	0	1	1	0	1	0	0	1	0	0	1
193	0	0	1	1	0	0	1	0	0	1	0	0
193	0	0	1	1	0	1	0	0	0	1	0	1
193	0	0	1	1	0	1	1	0	0	0	1	0
193	0	0	1	1	0	0	0	0	0	0	1	1
193	0	0	1	1	0	1	1	0	1	0	0	0
193	0	0	1	1	0	1	0	0	1	0	0	1
194	0	0	1	1	0	0	1	0	0	1	0	0
194	0	0	1	1	0	0	0	0	0	1	0	1
194	0	0	1	1	0	1	1	0	0	0	1	0
194	0	0	1	1	0	1	0	0	0	0	1	1
194	0	0	1	1	0	1	1	0	1	0	0	0
194	0	0	1	1	0	1	0	0	1	0	0	1
195	0	0	1	1	1	0	1	0	0	1	0	0
195	0	0	1	1	1	1	0	0	0	1	0	1
195	0	0	1	1	1	1	1	0	0	0	1	0
195	0	0	1	1	1	0	0	0	0	0	1	1
195	0	0	1	1	1	1	1	0	1	0	0	0
195	0	0	1	1	1	0	0	0	1	0	0	1
196	0	0	1	1	0	1	1	0	0	1	0	0
196	0	0	1	1	0	1	0	0	0	1	0	1
196	0	0	1	1	0	1	1	0	0	0	1	0
196	0	0	1	1	0	1	0	0	0	0	1	1
196	0	0	1	1	0	0	1	0	1	0	0	0
196	0	0	1	1	0	1	0	0	1	0	0	1
197	0	0	1	2	0	0	1	0	0	1	0	0
197	0	0	1	2	0	0	0	0	0	1	0	1
197	0	0	1	2	0	0	1	0	0	0	1	0
197	0	0	1	2	0	0	0	0	0	0	1	1
197	0	0	1	2	0	1	1	0	1	0	0	0
197	0	0	1	2	0	1	0	0	1	0	0	1
198	0	0	1	1	1	1	1	0	0	1	0	0
198	0	0	1	1	0	1	0	0	0	1	0	1
198	0	0	1	1	1	1	1	0	0	0	1	0
198	0	0	1	1	0	1	0	0	0	0	1	1
198	0	0	1	1	1	0	1	0	1	0	0	0
198	0	0	1	1	0	0	0	0	1	0	0	1
199	0	0	1	1	0	0	1	0	0	1	0	0
199	0	0	1	1	0	0	0	0	0	1	0	1
199	0	0	1	1	0	1	1	0	0	0	1	0
199	0	0	1	1	0	0	0	0	0	0	1	1
199	0	0	1	1	0	1	1	0	1	0	0	0
199	0	0	1	1	0	1	0	0	1	0	0	1
200	0	0	1	1	0	1	1	0	0	1	0	0
200	0	0	1	1	0	1	0	0	0	1	0	1
200	0	0	1	1	0	1	1	0	0	0	1	0
200	0	0	1	1	0	1	0	0	0	0	1	1
200	0	0	1	1	0	1	1	0	1	0	0	0
200	0	0	1	1	0	1	0	0	1	0	0	1
202	0	0	1	1	0	0	1	0	0	1	0	0
202	0	0	1	1	0	0	0	0	0	1	0	1
202	0	0	1	1	0	1	1	0	0	0	1	0
202	0	0	1	1	0	0	0	0	0	0	1	1
202	0	0	1	1	0	1	1	0	1	0	0	0
202	0	0	1	1	0	1	0	0	1	0	0	1
204	0	0	1	1	0	1	1	0	0	1	0	0
204	0	0	1	1	0	0	0	0	0	1	0	1
204	0	0	1	1	0	1	1	0	0	0	1	0
204	0	0	1	1	0	1	0	0	0	0	1	1
204	0	0	1	1	0	0	1	0	1	0	0	0
204	0	0	1	1	0	1	0	0	1	0	0	1
205	0	0	1	2	1	1	1	0	0	1	0	0
205	0	0	1	2	1	1	0	0	0	1	0	1
205	0	0	1	2	1	1	1	0	0	0	1	0
205	0	0	1	2	1	1	0	0	0	0	1	1
205	0	0	1	2	1	1	1	0	1	0	0	0
205	0	0	1	2	1	0	0	0	1	0	0	1
207	0	0	1	1	1	1	1	0	0	1	0	0
207	0	0	1	1	1	0	0	0	0	1	0	1
207	0	0	1	1	1	1	1	0	0	0	1	0
207	0	0	1	1	1	1	0	0	0	0	1	1
207	0	0	1	1	1	1	1	0	1	0	0	0
207	0	0	1	1	1	1	0	0	1	0	0	1
208	0	0	1	1	1	1	1	0	0	1	0	0
208	0	0	1	1	1	1	0	0	0	1	0	1
208	0	0	1	1	1	1	1	0	0	0	1	0
208	0	0	1	1	1	1	0	0	0	0	1	1
208	0	0	1	1	1	0	1	0	1	0	0	0
208	0	0	1	1	1	0	0	0	1	0	0	1
209	0	0	1	1	1	0	1	0	0	1	0	0
209	0	0	1	1	1	0	0	0	0	1	0	1
209	0	0	1	1	1	0	1	0	0	0	1	0
209	0	0	1	1	1	1	0	0	0	0	1	1
209	0	0	1	1	1	1	1	0	1	0	0	0
209	0	0	1	1	1	1	0	0	1	0	0	1
210	0	0	1	1	0	0	1	0	0	1	0	0
210	0	0	1	1	0	1	0	0	0	1	0	1
210	0	0	1	1	0	1	1	0	0	0	1	0
210	0	0	1	1	0	0	0	0	0	0	1	1
210	0	0	1	1	0	0	1	0	1	0	0	0
210	0	0	1	1	0	1	0	0	1	0	0	1
211	0	0	1	1	0	1	1	0	0	1	0	0
211	0	0	1	1	0	0	0	0	0	1	0	1
211	0	0	1	1	0	1	1	0	0	0	1	0
211	0	0	1	1	0	1	0	0	0	0	1	1
211	0	0	1	1	0	1	1	0	1	0	0	0
211	0	0	1	1	0	1	0	0	1	0	0	1
225	0	0	1	1	1	1	0	0	0	1	0	0
225	0	0	1	1	1	1	1	0	0	1	0	1
225	0	0	1	1	1	1	0	0	0	0	1	0
225	0	0	1	1	1	0	1	0	0	0	1	1
225	0	0	1	1	1	0	0	0	1	0	0	0
225	0	0	1	1	1	0	1	0	1	0	0	1
226	0	0	1	1	1	0	0	0	0	1	0	0
226	0	0	1	1	0	0	1	0	0	1	0	1
226	0	0	1	1	1	1	0	0	0	0	1	0
226	0	0	1	1	0	1	1	0	0	0	1	1
226	0	0	1	1	1	1	0	0	1	0	0	0
226	0	0	1	1	0	1	1	0	1	0	0	1
227	0	0	1	1	0	0	0	0	0	1	0	0
227	0	0	1	1	0	0	1	0	0	1	0	1
227	0	0	1	1	0	1	0	0	0	0	1	0
227	0	0	1	1	0	0	1	0	0	0	1	1
227	0	0	1	1	0	1	0	0	1	0	0	0
227	0	0	1	1	0	0	1	0	1	0	0	1
228	0	0	1	1	1	1	0	0	0	1	0	0
228	0	0	1	1	1	1	1	0	0	1	0	1
228	0	0	1	1	1	1	0	0	0	0	1	0
228	0	0	1	1	1	0	1	0	0	0	1	1
228	0	0	1	1	1	1	0	0	1	0	0	0
228	0	0	1	1	1	0	1	0	1	0	0	1
229	0	0	1	1	0	0	0	0	0	1	0	0
229	0	0	1	1	1	1	1	0	0	1	0	1
229	0	0	1	1	0	1	0	0	0	0	1	0
229	0	0	1	1	1	0	1	0	0	0	1	1
229	0	0	1	1	0	0	0	0	1	0	0	0
229	0	0	1	1	1	1	1	0	1	0	0	1
230	0	0	1	1	1	0	0	0	0	1	0	0
230	0	0	1	1	1	1	1	0	0	1	0	1
230	0	0	1	1	1	1	0	0	0	0	1	0
230	0	0	1	1	1	0	1	0	0	0	1	1
230	0	0	1	1	1	0	0	0	1	0	0	0
230	0	0	1	1	1	0	1	0	1	0	0	1
231	0	0	1	1	0	0	0	0	0	1	0	0
231	0	0	1	1	0	1	1	0	0	1	0	1
231	0	0	1	1	0	1	0	0	0	0	1	0
231	0	0	1	1	0	0	1	0	0	0	1	1
231	0	0	1	1	0	0	0	0	1	0	0	0
231	0	0	1	1	0	1	1	0	1	0	0	1
232	0	0	1	1	1	1	0	0	0	1	0	0
232	0	0	1	1	1	1	1	0	0	1	0	1
232	0	0	1	1	1	1	0	0	0	0	1	0
232	0	0	1	1	1	0	1	0	0	0	1	1
232	0	0	1	1	1	1	0	0	1	0	0	0
232	0	0	1	1	1	1	1	0	1	0	0	1
233	0	0	1	1	0	0	0	0	0	1	0	0
233	0	0	1	1	0	0	1	0	0	1	0	1
233	0	0	1	1	0	1	0	0	0	0	1	0
233	0	0	1	1	0	1	1	0	0	0	1	1
233	0	0	1	1	0	1	0	0	1	0	0	0
233	0	0	1	1	0	1	1	0	1	0	0	1
234	0	0	1	1	0	0	0	0	0	1	0	0
234	0	0	1	1	0	0	1	0	0	1	0	1
234	0	0	1	1	0	1	0	0	0	0	1	0
234	0	0	1	1	0	1	1	0	0	0	1	1
234	0	0	1	1	0	1	0	0	1	0	0	0
234	0	0	1	1	0	1	1	0	1	0	0	1
235	0	0	1	1	0	0	0	0	0	1	0	0
235	0	0	1	1	0	0	1	0	0	1	0	1
235	0	0	1	1	0	1	0	0	0	0	1	0
235	0	0	1	1	0	1	1	0	0	0	1	1
235	0	0	1	1	0	0	0	0	1	0	0	0
235	0	0	1	1	0	1	1	0	1	0	0	1
235	0	0	1	1	0	1	0	0	0	1	0	0
235	0	0	1	1	0	0	1	0	0	1	0	1
235	0	0	1	1	0	1	0	0	0	0	1	0
235	0	0	1	1	0	1	1	0	0	0	1	1
235	0	0	1	1	0	1	0	0	1	0	0	0
235	0	0	1	1	0	0	1	0	1	0	0	1
236	0	0	1	2	1	1	0	0	0	1	0	0
236	0	0	1	2	0	1	1	0	0	1	0	1
236	0	0	1	2	1	1	0	0	0	0	1	0
236	0	0	1	2	0	1	1	0	0	0	1	1
236	0	0	1	2	1	1	0	0	1	0	0	0
236	0	0	1	2	0	0	1	0	1	0	0	1
237	0	0	1	2	1	0	0	0	0	1	0	0
237	0	0	1	2	1	0	1	0	0	1	0	1
237	0	0	1	2	1	1	0	0	0	0	1	0
237	0	0	1	2	1	1	1	0	0	0	1	1
237	0	0	1	2	1	1	0	0	1	0	0	0
237	0	0	1	2	1	1	1	0	1	0	0	1
238	0	0	1	1	0	0	0	0	0	1	0	0
238	0	0	1	1	0	0	1	0	0	1	0	1
238	0	0	1	1	0	1	0	0	0	0	1	0
238	0	0	1	1	0	1	1	0	0	0	1	1
238	0	0	1	1	0	0	0	0	1	0	0	0
238	0	0	1	1	0	0	1	0	1	0	0	1
257	0	0	1	1	0	0	0	1	0	1	0	0
257	0	0	1	1	0	0	1	1	0	1	0	1
257	0	0	1	1	0	1	0	1	0	0	1	0
257	0	0	1	1	0	0	1	1	0	0	1	1
257	0	0	1	1	0	1	0	1	1	0	0	0
257	0	0	1	1	0	1	1	1	1	0	0	1
258	0	0	1	1	0	1	0	1	0	1	0	0
258	0	0	1	1	1	1	1	1	0	1	0	1
258	0	0	1	1	0	1	0	1	0	0	1	0
258	0	0	1	1	1	1	1	1	0	0	1	1
258	0	0	1	1	0	1	0	1	1	0	0	0
258	0	0	1	1	1	0	1	1	1	0	0	1
259	0	0	1	1	1	0	0	1	0	1	0	0
259	0	0	1	1	1	1	1	1	0	1	0	1
259	0	0	1	1	1	1	0	1	0	0	1	0
259	0	0	1	1	1	1	1	1	0	0	1	1
259	0	0	1	1	1	1	0	1	1	0	0	0
259	0	0	1	1	1	1	1	1	1	0	0	1
260	0	0	1	1	0	0	0	1	0	1	0	0
260	0	0	1	1	0	0	1	1	0	1	0	1
260	0	0	1	1	0	1	0	1	0	0	1	0
260	0	0	1	1	0	1	1	1	0	0	1	1
260	0	0	1	1	0	0	0	1	1	0	0	0
260	0	0	1	1	0	0	1	1	1	0	0	1
262	0	0	1	1	1	1	0	1	0	1	0	0
262	0	0	1	1	1	1	1	1	0	1	0	1
262	0	0	1	1	1	1	0	1	0	0	1	0
262	0	0	1	1	1	1	1	1	0	0	1	1
262	0	0	1	1	1	1	0	1	1	0	0	0
262	0	0	1	1	1	1	1	1	1	0	0	1
263	0	0	1	1	0	0	0	1	0	1	0	0
263	0	0	1	1	0	0	1	1	0	1	0	1
263	0	0	1	1	0	1	0	1	0	0	1	0
263	0	0	1	1	0	0	1	1	0	0	1	1
263	0	0	1	1	0	1	0	1	1	0	0	0
263	0	0	1	1	0	1	1	1	1	0	0	1
264	0	0	1	1	0	0	0	1	0	1	0	0
264	0	0	1	1	0	0	1	1	0	1	0	1
264	0	0	1	1	0	1	0	1	0	0	1	0
264	0	0	1	1	0	0	1	1	0	0	1	1
264	0	0	1	1	0	0	0	1	1	0	0	0
264	0	0	1	1	0	1	1	1	1	0	0	1
266	0	0	1	1	0	0	0	1	0	1	0	0
266	0	0	1	1	0	0	1	1	0	1	0	1
266	0	0	1	1	0	1	0	1	0	0	1	0
266	0	0	1	1	0	0	1	1	0	0	1	1
266	0	0	1	1	0	1	0	1	1	0	0	0
266	0	0	1	1	0	1	1	1	1	0	0	1
267	0	0	1	1	1	1	0	1	0	1	0	0
267	0	0	1	1	1	1	1	1	0	1	0	1
267	0	0	1	1	1	1	0	1	0	0	1	0
267	0	0	1	1	1	1	1	1	0	0	1	1
267	0	0	1	1	1	1	0	1	1	0	0	0
267	0	0	1	1	1	1	1	1	1	0	0	1
269	0	0	1	1	0	1	0	1	0	1	0	0
269	0	0	1	1	0	1	1	1	0	1	0	1
269	0	0	1	1	0	1	0	1	0	0	1	0
269	0	0	1	1	0	1	1	1	0	0	1	1
269	0	0	1	1	0	1	0	1	1	0	0	0
269	0	0	1	1	0	1	1	1	1	0	0	1
291	0	0	1	1	0	0	1	1	0	1	0	0
291	0	0	1	1	0	0	0	1	0	1	0	1
291	0	0	1	1	0	1	1	1	0	0	1	0
291	0	0	1	1	0	0	0	1	0	0	1	1
291	0	0	1	1	0	1	1	1	1	0	0	0
291	0	0	1	1	0	1	0	1	1	0	0	1
292	0	0	1	1	1	0	1	1	0	1	0	0
292	0	0	1	1	0	1	0	1	0	1	0	1
292	0	0	1	1	1	1	1	1	0	0	1	0
292	0	0	1	1	0	0	0	1	0	0	1	1
292	0	0	1	1	1	0	1	1	1	0	0	0
292	0	0	1	1	0	1	0	1	1	0	0	1
293	0	0	1	1	1	1	1	1	0	1	0	0
293	0	0	1	1	0	1	0	1	0	1	0	1
293	0	0	1	1	1	1	1	1	0	0	1	0
293	0	0	1	1	0	0	0	1	0	0	1	1
293	0	0	1	1	1	1	1	1	1	0	0	0
293	0	0	1	1	0	0	0	1	1	0	0	1
294	0	0	1	1	0	1	1	1	0	1	0	0
294	0	0	1	1	0	1	0	1	0	1	0	1
294	0	0	1	1	0	1	1	1	0	0	1	0
294	0	0	1	1	0	1	0	1	0	0	1	1
294	0	0	1	1	0	1	1	1	1	0	0	0
294	0	0	1	1	0	1	0	1	1	0	0	1
295	0	0	1	1	1	1	1	1	0	1	0	0
295	0	0	1	1	1	1	0	1	0	1	0	1
295	0	0	1	1	1	1	1	1	0	0	1	0
295	0	0	1	1	1	1	0	1	0	0	1	1
295	0	0	1	1	1	1	1	1	1	0	0	0
295	0	0	1	1	1	1	0	1	1	0	0	1
296	0	0	1	1	0	0	1	1	0	1	0	0
296	0	0	1	1	0	0	0	1	0	1	0	1
296	0	0	1	1	0	0	1	1	0	0	1	0
296	0	0	1	1	0	0	0	1	0	0	1	1
296	0	0	1	1	0	1	1	1	1	0	0	0
296	0	0	1	1	0	1	0	1	1	0	0	1
297	0	0	1	2	1	0	1	1	0	1	0	0
297	0	0	1	2	1	0	0	1	0	1	0	1
297	0	0	1	2	1	1	1	1	0	0	1	0
297	0	0	1	2	1	0	0	1	0	0	1	1
297	0	0	1	2	1	1	1	1	1	0	0	0
297	0	0	1	2	1	1	0	1	1	0	0	1
298	0	0	1	2	1	1	1	1	0	1	0	0
298	0	0	1	2	0	1	0	1	0	1	0	1
298	0	0	1	2	1	1	1	1	0	0	1	0
298	0	0	1	2	0	0	0	1	0	0	1	1
298	0	0	1	2	1	1	1	1	1	0	0	0
298	0	0	1	2	0	1	0	1	1	0	0	1
299	0	0	1	2	0	1	1	1	0	1	0	0
299	0	0	1	2	0	0	0	1	0	1	0	1
299	0	0	1	2	0	0	1	1	0	0	1	0
299	0	0	1	2	0	1	0	1	0	0	1	1
299	0	0	1	2	0	0	1	1	1	0	0	0
299	0	0	1	2	0	1	0	1	1	0	0	1
300	0	0	1	2	1	0	1	1	0	1	0	0
300	0	0	1	2	1	1	0	1	0	1	0	1
300	0	0	1	2	1	1	1	1	0	0	1	0
300	0	0	1	2	1	1	0	1	0	0	1	1
300	0	0	1	2	1	1	1	1	1	0	0	0
300	0	0	1	2	1	1	0	1	1	0	0	1
301	0	0	1	1	0	0	1	1	0	1	0	0
301	0	0	1	1	0	0	0	1	0	1	0	1
301	0	0	1	1	0	1	1	1	0	0	1	0
301	0	0	1	1	0	1	0	1	0	0	1	1
301	0	0	1	1	0	1	1	1	1	0	0	0
301	0	0	1	1	0	1	0	1	1	0	0	1
302	0	0	1	1	0	0	1	1	0	1	0	0
302	0	0	1	1	0	1	0	1	0	1	0	1
302	0	0	1	1	0	1	1	1	0	0	1	0
302	0	0	1	1	0	1	0	1	0	0	1	1
302	0	0	1	1	0	1	1	1	1	0	0	0
302	0	0	1	1	0	1	0	1	1	0	0	1
303	0	0	1	1	1	1	1	1	0	1	0	0
303	0	0	1	1	1	0	0	1	0	1	0	1
303	0	0	1	1	1	1	1	1	0	0	1	0
303	0	0	1	1	1	1	0	1	0	0	1	1
303	0	0	1	1	1	1	1	1	1	0	0	0
303	0	0	1	1	1	1	0	1	1	0	0	1
304	0	0	1	1	1	0	1	1	0	1	0	0
304	0	0	1	1	0	1	0	1	0	1	0	1
304	0	0	1	1	1	0	1	1	0	0	1	0
304	0	0	1	1	0	0	0	1	0	0	1	1
304	0	0	1	1	1	0	1	1	1	0	0	0
304	0	0	1	1	0	0	0	1	1	0	0	1
305	0	0	1	1	0	1	1	1	0	1	0	0
305	0	0	1	1	0	1	0	1	0	1	0	1
305	0	0	1	1	0	1	1	1	0	0	1	0
305	0	0	1	1	0	0	0	1	0	0	1	1
305	0	0	1	1	0	0	1	1	1	0	0	0
305	0	0	1	1	0	0	0	1	1	0	0	1
306	0	0	1	1	0	0	1	1	0	1	0	0
306	0	0	1	1	1	0	0	1	0	1	0	1
306	0	0	1	1	0	0	1	1	0	0	1	0
306	0	0	1	1	1	0	0	1	0	0	1	1
306	0	0	1	1	0	0	1	1	1	0	0	0
306	0	0	1	1	1	0	0	1	1	0	0	1
307	0	0	1	1	1	1	1	1	0	1	0	0
307	0	0	1	1	1	1	0	1	0	1	0	1
307	0	0	1	1	1	1	1	1	0	0	1	0
307	0	0	1	1	1	1	0	1	0	0	1	1
307	0	0	1	1	1	1	1	1	1	0	0	0
307	0	0	1	1	1	0	0	1	1	0	0	1
335	0	0	1	1	1	0	1	1	0	1	0	0
335	0	0	1	1	0	1	0	1	0	1	0	1
335	0	0	1	1	1	0	1	1	0	0	1	0
335	0	0	1	1	0	0	0	1	0	0	1	1
335	0	0	1	1	1	0	1	1	1	0	0	0
335	0	0	1	1	0	0	0	1	1	0	0	1
337	0	0	1	1	1	1	1	1	0	1	0	0
337	0	0	1	1	1	1	0	1	0	1	0	1
337	0	0	1	1	1	1	1	1	0	0	1	0
337	0	0	1	1	1	1	0	1	0	0	1	1
337	0	0	1	1	1	1	1	1	1	0	0	0
337	0	0	1	1	1	1	0	1	1	0	0	1
338	0	0	1	1	1	1	1	1	0	1	0	0
338	0	0	1	1	1	1	0	1	0	1	0	1
338	0	0	1	1	1	1	1	1	0	0	1	0
338	0	0	1	1	1	1	0	1	0	0	1	1
338	0	0	1	1	1	0	1	1	1	0	0	0
338	0	0	1	1	1	0	0	1	1	0	0	1
339	0	0	1	1	0	0	1	1	0	1	0	0
339	0	0	1	1	0	0	0	1	0	1	0	1
339	0	0	1	1	0	1	1	1	0	0	1	0
339	0	0	1	1	0	1	0	1	0	0	1	1
339	0	0	1	1	0	0	1	1	1	0	0	0
339	0	0	1	1	0	0	0	1	1	0	0	1
340	0	0	1	1	1	0	1	1	0	1	0	0
340	0	0	1	1	0	1	0	1	0	1	0	1
340	0	0	1	1	1	1	1	1	0	0	1	0
340	0	0	1	1	0	0	0	1	0	0	1	1
340	0	0	1	1	1	1	1	1	1	0	0	0
340	0	0	1	1	0	1	0	1	1	0	0	1
341	0	0	1	0	1	1	1	1	0	1	0	0
341	0	0	1	0	1	0	0	1	0	1	0	1
341	0	0	1	0	1	0	1	1	0	0	1	0
341	0	0	1	0	1	0	0	1	0	0	1	1
341	0	0	1	0	1	0	1	1	1	0	0	0
341	0	0	1	0	1	0	0	1	1	0	0	1
342	0	0	1	1	0	0	1	1	0	1	0	0
342	0	0	1	1	0	0	0	1	0	1	0	1
342	0	0	1	1	0	1	1	1	0	0	1	0
342	0	0	1	1	0	1	0	1	0	0	1	1
342	0	0	1	1	0	0	1	1	1	0	0	0
342	0	0	1	1	0	0	0	1	1	0	0	1
343	0	0	1	1	1	1	1	1	0	1	0	0
343	0	0	1	1	0	0	0	1	0	1	0	1
343	0	0	1	1	1	1	1	1	0	0	1	0
343	0	0	1	1	0	1	0	1	0	0	1	1
343	0	0	1	1	1	1	1	1	1	0	0	0
343	0	0	1	1	0	1	0	1	1	0	0	1
344	0	0	1	2	0	1	1	1	0	1	0	0
344	0	0	1	2	1	1	0	1	0	1	0	1
344	0	0	1	2	0	1	1	1	0	0	1	0
344	0	0	1	2	1	1	0	1	0	0	1	1
344	0	0	1	2	0	1	1	1	1	0	0	0
344	0	0	1	2	1	1	0	1	1	0	0	1
345	0	0	1	1	1	1	1	1	0	1	0	0
345	0	0	1	1	1	0	0	1	0	1	0	1
345	0	0	1	1	1	1	1	1	0	0	1	0
345	0	0	1	1	1	0	0	1	0	0	1	1
345	0	0	1	1	1	1	1	1	1	0	0	0
345	0	0	1	1	1	1	0	1	1	0	0	1
346	0	0	1	1	1	0	1	1	0	1	0	0
346	0	0	1	1	1	0	0	1	0	1	0	1
346	0	0	1	1	1	0	1	1	0	0	1	0
346	0	0	1	1	1	0	0	1	0	0	1	1
346	0	0	1	1	1	0	1	1	1	0	0	0
346	0	0	1	1	1	0	0	1	1	0	0	1
347	0	0	1	1	1	0	1	1	0	1	0	0
347	0	0	1	1	0	0	0	1	0	1	0	1
347	0	0	1	1	1	0	1	1	0	0	1	0
347	0	0	1	1	0	1	0	1	0	0	1	1
347	0	0	1	1	1	0	1	1	1	0	0	0
347	0	0	1	1	0	1	0	1	1	0	0	1
348	0	0	1	1	1	1	1	1	0	1	0	0
348	0	0	1	1	1	0	0	1	0	1	0	1
348	0	0	1	1	1	1	1	1	0	0	1	0
348	0	0	1	1	1	0	0	1	0	0	1	1
348	0	0	1	1	1	1	1	1	1	0	0	0
348	0	0	1	1	1	1	0	1	1	0	0	1
349	0	0	1	1	0	0	1	1	0	1	0	0
349	0	0	1	1	0	0	0	1	0	1	0	1
349	0	0	1	1	0	1	1	1	0	0	1	0
349	0	0	1	1	0	1	0	1	0	0	1	1
349	0	0	1	1	0	1	1	1	1	0	0	0
349	0	0	1	1	0	1	0	1	1	0	0	1
366	0	0	1	1	1	0	0	1	0	1	0	0
366	0	0	1	1	1	1	1	1	0	1	0	1
366	0	0	1	1	1	1	0	1	0	0	1	0
366	0	0	1	1	1	0	1	1	0	0	1	1
366	0	0	1	1	1	1	0	1	1	0	0	0
366	0	0	1	1	1	1	1	1	1	0	0	1
367	0	0	1	1	0	1	0	1	0	1	0	0
367	0	0	1	1	0	0	1	1	0	1	0	1
367	0	0	1	1	0	1	0	1	0	0	1	0
367	0	0	1	1	0	1	1	1	0	0	1	1
367	0	0	1	1	0	1	0	1	1	0	0	0
367	0	0	1	1	0	1	1	1	1	0	0	1
368	0	0	1	2	0	1	0	1	0	1	0	0
368	0	0	1	2	0	0	1	1	0	1	0	1
368	0	0	1	2	0	1	0	1	0	0	1	0
368	0	0	1	2	0	0	1	1	0	0	1	1
368	0	0	1	2	0	1	0	1	1	0	0	0
368	0	0	1	2	0	1	1	1	1	0	0	1
369	0	0	1	1	1	1	0	1	0	1	0	0
369	0	0	1	1	1	1	1	1	0	1	0	1
369	0	0	1	1	1	1	0	1	0	0	1	0
369	0	0	1	1	1	1	1	1	0	0	1	1
369	0	0	1	1	1	1	0	1	1	0	0	0
369	0	0	1	1	1	1	1	1	1	0	0	1
370	0	0	1	1	0	0	0	1	0	1	0	0
370	0	0	1	1	0	1	1	1	0	1	0	1
370	0	0	1	1	0	0	0	1	0	0	1	0
370	0	0	1	1	0	0	1	1	0	0	1	1
370	0	0	1	1	0	1	0	1	1	0	0	0
370	0	0	1	1	0	1	1	1	1	0	0	1
371	0	0	1	1	0	1	0	1	0	1	0	0
371	0	0	1	1	0	0	1	1	0	1	0	1
371	0	0	1	1	0	1	0	1	0	0	1	0
371	0	0	1	1	0	1	1	1	0	0	1	1
371	0	0	1	1	0	0	0	1	1	0	0	0
371	0	0	1	1	0	1	1	1	1	0	0	1
372	0	0	1	1	0	0	0	1	0	1	0	0
372	0	0	1	1	0	1	1	1	0	1	0	1
372	0	0	1	1	0	0	0	1	0	0	1	0
372	0	0	1	1	0	1	1	1	0	0	1	1
372	0	0	1	1	0	1	0	1	1	0	0	0
372	0	0	1	1	0	1	1	1	1	0	0	1
374	0	0	1	1	0	0	0	1	0	1	0	0
374	0	0	1	1	0	1	1	1	0	1	0	1
374	0	0	1	1	0	0	0	1	0	0	1	0
374	0	0	1	1	0	1	1	1	0	0	1	1
374	0	0	1	1	0	0	0	1	1	0	0	0
374	0	0	1	1	0	1	1	1	1	0	0	1
375	0	0	1	1	1	0	0	1	0	1	0	0
375	0	0	1	1	1	0	1	1	0	1	0	1
375	0	0	1	1	1	1	0	1	0	0	1	0
375	0	0	1	1	1	0	1	1	0	0	1	1
375	0	0	1	1	1	1	0	1	1	0	0	0
375	0	0	1	1	1	0	1	1	1	0	0	1
376	0	0	1	1	0	0	0	1	0	1	0	0
376	0	0	1	1	0	0	1	1	0	1	0	1
376	0	0	1	1	0	1	0	1	0	0	1	0
376	0	0	1	1	0	0	1	1	0	0	1	1
376	0	0	1	1	0	0	0	1	1	0	0	0
376	0	0	1	1	0	1	1	1	1	0	0	1
377	0	0	1	1	0	0	0	1	0	1	0	0
377	0	0	1	1	0	0	1	1	0	1	0	1
377	0	0	1	1	0	1	0	1	0	0	1	0
377	0	0	1	1	0	0	1	1	0	0	1	1
377	0	0	1	1	0	1	0	1	1	0	0	0
377	0	0	1	1	0	0	1	1	1	0	0	1
378	0	0	1	1	1	0	0	1	0	1	0	0
378	0	0	1	1	0	1	1	1	0	1	0	1
378	0	0	1	1	1	1	0	1	0	0	1	0
378	0	0	1	1	0	0	1	1	0	0	1	1
378	0	0	1	1	1	1	0	1	1	0	0	0
378	0	0	1	1	0	1	1	1	1	0	0	1
379	0	0	1	1	0	0	0	1	0	1	0	0
379	0	0	1	1	0	0	1	1	0	1	0	1
379	0	0	1	1	0	1	0	1	0	0	1	0
379	0	0	1	1	0	1	1	1	0	0	1	1
379	0	0	1	1	0	0	0	1	1	0	0	0
379	0	0	1	1	0	1	1	1	1	0	0	1
380	0	0	1	1	1	0	0	1	0	1	0	0
380	0	0	1	1	1	0	1	1	0	1	0	1
380	0	0	1	1	1	1	0	1	0	0	1	0
380	0	0	1	1	1	1	1	1	0	0	1	1
380	0	0	1	1	1	0	0	1	1	0	0	0
380	0	0	1	1	1	1	1	1	1	0	0	1
381	0	0	1	2	0	1	0	1	0	1	0	0
381	0	0	1	2	0	1	1	1	0	1	0	1
381	0	0	1	2	0	1	0	1	0	0	1	0
381	0	0	1	2	0	0	1	1	0	0	1	1
381	0	0	1	2	0	1	0	1	1	0	0	0
381	0	0	1	2	0	1	1	1	1	0	0	1
382	0	0	1	1	0	0	0	1	0	1	0	0
382	0	0	1	1	0	0	1	1	0	1	0	1
382	0	0	1	1	0	1	0	1	0	0	1	0
382	0	0	1	1	0	1	1	1	0	0	1	1
382	0	0	1	1	0	1	0	1	1	0	0	0
382	0	0	1	1	0	1	1	1	1	0	0	1
383	0	0	1	1	0	0	0	1	0	1	0	0
383	0	0	1	1	0	0	1	1	0	1	0	1
383	0	0	1	1	0	1	0	1	0	0	1	0
383	0	0	1	1	0	1	1	1	0	0	1	1
383	0	0	1	1	0	0	0	1	1	0	0	0
383	0	0	1	1	0	1	1	1	1	0	0	1
